# Supplementary material for: Cancer LncRNA Census 2 (CLC2): an enhanced resource reveals clinical features of cancer lncRNAs
Source: NAR Cancer. 2021 Apr 14;3(2):zcab013. doi: 10.1093/narcan/zcab013 (PMC8210278; doi:10.1093/narcan/zcab013)
Supplement: zcab013_Supplemental_Files [file zcab013_supplemental_files.zip › SUPP_TABLE_1.xlsx]

## Sheet: Sheet1
NAME_AS_PUBLISHED	GENCODE_ID	Oncogene=o_TumourSuppressor=t	PMID_REFERENCE	Cancer_Type_CLC2	Evidence_level	Version_Number	analysis_subtype	CIS_element_publication	cancertypeAll_withCIS	CIS_function	CIS_location_mouse_Mouse_genome_build_GRCm38/mm10	whole_CIS_location_human_hg38
AATBC	ENSG00000215458	o	25473900	urothelial	tv	1	CLC1lit		urothelial
ADAMTS9-AS2	ENSG00000241684	t	24833086;29707897;30268751;	neuroepithelial;lung;ovarian;	tvp	1	CLC1lit		neuroepithelial;lung;ovarian;
AFAP1-AS1	ENSG00000272620	o	26246469; 27261589; 26892468; 26756568; 26463625; 26245991; 29331858; 29310682;29212176; 28975981; 28938565; 28670387;28535506;28451917;28051261; 27810781; 27577754;27578191;29740481;29654169;29793547;29805596;30206930;30326930;30505272;30588252;	nasopharyngeal;colon;liver;esophageal;lung;thyroid;tongue;stomach;bile_duct;ovarian;gallbladder;retinoblastoma;pancreas;breast;	ptv	1	CLC1lit		nasopharyngeal;colon;liver;esophageal;lung;thyroid;tongue;stomach;bile_duct;ovarian;gallbladder;retinoblastoma;pancreas;breast;
ANRIL	ENSG00000240498	o	19578367;20453838;19578363;20386740;21414664;27507052;29278879;29201225;29127494;29057547;28961506;25966845;28580310;28550682;28513871;28402230;28344092;28251886;28117929;27899255;27557514;30134922;30431129;30510148;29314442;	neuroepithelial;breast;skin;blood;thyroid;prostate;bone;liver;cervical;nasopharyngeal;pancreas;kidney;stomach;	gstvp	1	CLC1lit		neuroepithelial;breast;skin;blood;thyroid;prostate;bone;liver;cervical;nasopharyngeal;pancreas;kidney;stomach;
AOC4P	ENSG00000260105	t	26160837;30008828;	liver;lung;	ptv	1	CLC1lit		liver;lung;
AP001631.9	ENSG00000236663	o	26261500	stomach	t	1	CLC1lit		stomach
APTR	ENSG00000214293	t	24748121	neuroepithelial	t	1	CLC1lit		neuroepithelial
BANCR	ENSG00000278910	ot	27462868; 27470379; 27514530; 22581800; 24655544; 25013510; 25661343; 25894373; 26054683;29075789;26323637;29565494;	thyroid;esophageal;urothelial;skin;lung;colon;retinoblastoma;stomach;breast;	ptv	1	CLC1lit		thyroid;esophageal;urothelial;skin;lung;colon;retinoblastoma;stomach;breast;
BCAR4	ENSG00000262117	o	21506106; 29190958;28537678;28399646;27874956;27460090;26317614;29615150;	breast;colon;lung;bone;	ptv	1	CLC1lit		breast;colon;lung;bone;
CASC15	ENSG00000272168	o	26100672;26016895;29272000;29207648;29075788;28724437;30013768;	neuroepithelial;skin;stomach;liver;blood;	pstgvm	1	CLC1lit	Rahrmann2013-02;	neuroepithelial;skin;stomach;liver;blood;	NotDetermined;	13:28460034-28885620;	chr6:21666180-22111354
CASC19	ENSG00000254166	o	27363682;27212446;26923190;26225650;25569100;29231252;29228867;28921383;28849215;28777430;28754469;28631575;28475287;28470345;28409554;28381168;28088735;28078015;27956498;27830017;27765628;29050269;27432114;26433964;25674211;25129441;30190462;29940756;30250403;30013670;29338818;27980086;	lung;blood;breast;liver;gallbladder;stomach;bile_duct;cervical;neuroepithelial;ovarian;larynx;kidney;skin;retinoblastoma;pancreas;esophageal;endometrial;head_and_neck;nasopharyngeal;colon;	gptvc	1	CLC1lit		lung;blood;breast;liver;gallbladder;stomach;bile_duct;cervical;neuroepithelial;ovarian;larynx;kidney;skin;retinoblastoma;pancreas;esophageal;endometrial;head_and_neck;nasopharyngeal;colon;
CRNDE	ENSG00000245694	o	27383309;27058823; 7042112; 26231038;27058823;27714674;27822419;28086904;28178668;28276319;28469804;28472810;28477368;28490034;28493025;28594403;28796262;28940804;29152149;29194035;29243780;29246789;29299168;29710461;29864897;28550688;30230527;30554121;	neuroepithelial;neuroepithelial;ovarian;colon;thyroid;bone;stomach;cervical;pancreas;lung;breast;blood;liver;kidney;urothelial;	ptv	1	CLC1lit		neuroepithelial;neuroepithelial;ovarian;colon;thyroid;bone;stomach;cervical;pancreas;lung;breast;blood;liver;kidney;urothelial;
CTBP1-AS	ENSG00000280927	o	23644382	prostate	t	1	CLC1lit		prostate
DANCR	ENSG00000226950	o	27191265; 26617879; 25964079;29301870;29266795;28951520;28760736;28642170;28618943;29717105;29753317;29635134;30519037;30518934;30555573;	prostate;colon;liver;neuroepithelial;lung;stomach;breast;bone;pancreas;nasopharyngeal;	tpv	1	CLC1lit		prostate;colon;liver;neuroepithelial;lung;stomach;breast;bone;pancreas;nasopharyngeal;
DBH-AS1	ENSG00000225756	o	26393879	liver	t	1	CLC1lit		liver
DLEU1	ENSG00000176124	to	23047824; 12461754;28598010;28427156;30098595;30382579;	blood;head_and_neck;ovarian;colon;pancreas;	stvp	1	CLC1lit		blood;head_and_neck;ovarian;colon;pancreas;
DLEU2	ENSG00000231607	t	23047824; 12461754;	blood;head_and_neck	sm	1	CLC1lit	Bard-Chapeau2014-01;	blood;head_and_neck;liver;	NotDetermined;	14:61631881-61631972;14:61632027-61632110;	chr13:50048971-50049063;chr13:50049117-50049206;
DRAIC	ENSG00000245750	t	25700553;25030374;28467474;	prostate	tp	1	CLC1lit		prostate
EGFLAM-AS1	ENSG00000249491	t	26537802	stomach	t	1	CLC1lit		stomach
EGFR-AS1	ENSG00000224057	o	26271667	liver	t	1	CLC1lit		liver
EGOT	ENSG00000235947	t	26159853; 23535729;29209988;29042985;28901455;	breast;stomach;neuroepithelial;kidney;	pgt	1	CLC1lit		breast;stomach;neuroepithelial;kidney;
Epist	ENSG00000249082	t	26158411;28656268;30518760;	esophageal;pituitary;cervical;	tv	1	CLC1lit		esophageal;pituitary;cervical;
EWSAT1	ENSG00000212766	o	25401475;28979684;27860482;27816050;	ewing_sarcoma;ovarian;bone;nasopharyngeal;	t	1	CLC1lit		ewing_sarcoma;ovarian;bone;nasopharyngeal;
FAL1	ENSG00000228126	o	25203321;28854421;28585762;29196104;	ovarian;lung;prostate;skin;	svtp	1	CLC1lit		ovarian;lung;prostate;skin;
FENDRR	ENSG00000268388	t	25167886;29104509;28945760;30556873;	stomach;bone;prostate;lung;	ptvs	1	CLC1lit		stomach;bone;prostate;lung;
FER1L4	ENSG00000088340	t	26306906;28789454;28759956;27381864;30481787;	stomach;neuroepithelial;liver;endometrial;bone;	tvp	1	CLC1lit		stomach;neuroepithelial;liver;endometrial;bone;
FOXCUT	ENSG00000280916	o	25516208; 25031703;28635400;	breast;esophageal;nasopharyngeal;	pt	1	CLC1lit		breast;esophageal;nasopharyngeal;
FTX	ENSG00000230590	ot	27065331; 26629053;28330694;28112756;27983937;29925853;	liver;colon;skin;neuroepithelial;kidney;	ptv	1	CLC1lit	breast in CRISPR	liver;colon;skin;neuroepithelial;kidney;
GAPLINC	ENSG00000266835	o	25277524;27259250;29427222;27729869;29785127;30177521;30522114;	stomach;colon;bone;lung;	ptv	1	CLC1lit		stomach;colon;bone;lung;
GAS5	ENSG00000234741	to	18836484; 23676682; 24026436; 24069260; 24357161; 24884417; 25120813; 25326054; 25400758; 25959498; 26163879; 26503132; 26511107; 26548923;29308053;29229673;29225772;29207621;29180320;29170131;29098549;28671039;28666797;28521420;28519068;28396462;28386376;28117028;28099146;28059053;28035057;27878359;27827524;27779700;27743383;27445498;26707238;26404135;29445179;29969658;	breast;kidney;prostate;pancreas;urothelial;lung;stomach;liver;colon;cervical;ovarian;endometrial;urothelial;esophageal;neuroepithelial;bone;skin;	gptvm	1	CLC1lit	Moriarity2015-02;	breast;kidney;prostate;pancreas;urothelial;lung;stomach;liver;colon;cervical;ovarian;endometrial;urothelial;esophageal;neuroepithelial;bone;skin;sarcoma	Gain	1:161038092-161038156	chr1:173864370-173864435
GHET1	ENSG00000281189	o	24397586;27131316;29286919;29228419;29139562;28983895;28772210;28578256;28577495;27931286;30475755;	stomach;urothelial;colon;lung;pancreas;liver;esophageal;bone;	ptv	1	CLC1lit		stomach;urothelial;colon;lung;pancreas;liver;esophageal;bone;
H19	ENSG00000130600	ot	27193186; 27093644; 27091055; 27073719; 27040767; 27027436; 26931432; 26886624; 26722426; 26274999; 26171017; 25866221; 25205099; 24988946; 24920070; 24685695; 24466011;23711233;17786216;29350287;29344674; 29344285;29332545;29287713;29273733;29260518;29219208;29214011;28975993;28919786;28848149;28804564;28781681;28779971;28544374;28358427;28123568;27693036;27247022;28797320;30256448;29693721;3047…	ovarian;thyroid;urothelial;gallbladder;nasopharyngeal;colon;stomach;breast;lung;neuroepithelial;esophageal;kidney;prostate;pancreas;blood;neuroepithelial;choriocarcinoma;skin;oral;tongue;endometrial;cervical;	gtv	1	CLC1lit		ovarian;thyroid;urothelial;gallbladder;nasopharyngeal;colon;stomach;breast;lung;neuroepithelial;esophageal;kidney;prostate;pancreas;blood;neuroepithelial;choriocarcinoma;skin;oral;tongue;endometrial;cervical;
HEIH	ENSG00000278970	o	21769904;29081216;28487474;29081216;	liver;colon;skin;	tv	1	CLC1lit		liver;colon;skin;
HNF1A-AS1	ENSG00000241388	o	27084450; 25863539; 24000294;29289833;29145164;29100339;28943452;28866868;28791380;28292020;27648140;29541223;	liver;lung;esophageal;colon;urothelial;bone;	tv	1	CLC1lit		liver;lung;esophageal;colon;urothelial;bone;
HOTAIR	ENSG00000228630	o	27229487; 27166268; 27122348; 27069543; 26962687; 26826873; 26781446; 26717040; 26707824; 26592246; 26577852; 26261618; 26183397; 26172293; 26136075; 26111795; 27549736; 27301338; 26036760; 25994132; 25728753; 25149152; 24953832; 24788237; 24285342; 23862139; 22614017; 22258453;29335299;29336659;29298397;29285059;29222472;29187267;29156804;29141691;29141248;29137688;29130509;29080835;29079719;290…	cervical;ovarian;blood;colon;kidney;nasopharyngeal;lung;head_and_neck;breast;neuroepithelial;liver;stomach;thyroid;oral;urothelial;bone;gallbladder;esophageal;endometrial;skin;pancreas;prostate;retinoblastoma;larynx;	gptv	1	CLC1lit		cervical;ovarian;blood;colon;kidney;nasopharyngeal;lung;head_and_neck;breast;neuroepithelial;liver;stomach;thyroid;oral;urothelial;bone;gallbladder;esophageal;endometrial;skin;pancreas;prostate;retinoblastoma;larynx;
HOTAIRM1	ENSG00000233429	ot	27307307; 24824789; 26436590;29905017;30302796;30376874;	colon;PML;blood;head_and_neck;stomach;neuroepithelial;	ptv	1	CLC1lit		colon;PML;blood;head_and_neck;stomach;neuroepithelial;
HOTTIP	ENSG00000243766	o	27347311; 27103834; 27064878; 26678886; 26617868; 26265284; 25912306; 26729200;29367594;29274585;29272003;29041935;28886531;28818070;28782268;28534516;27733185;29474928;30021349;30229808;30519045;	lung;stomach;prostate;colon;bone;lung;pancreas;neuroepithelial;esophageal;thyroid;urothelial;tongue;	gptv	1	CLC1lit		lung;stomach;prostate;colon;bone;lung;pancreas;neuroepithelial;esophageal;thyroid;urothelial;tongue;
HOXA-AS2	ENSG00000253552	o	26384350; 23649634;29312501;29310118;29118916;28545023;28388535;28112720;27855366;	stomach;blood;pancreas;neuroepithelial;colon;breast;gallbladder;liver;	tv	1	CLC1lit		stomach;blood;pancreas;neuroepithelial;colon;breast;gallbladder;liver;
HOXA11-AS	ENSG00000240990	t	26430965;29312625;29034803;28946213;28832185;28829501;28749709;28717185;28701685;28615992;28558357;28441948;27651312;27792998;	ovarian;liver;lung;neuroepithelial;skin;breast;bone;stomach;cervical;	gtv	1	CLC1lit		ovarian;liver;lung;neuroepithelial;skin;breast;bone;stomach;cervical;
HULC	ENSG00000285219	o	27496341; 27285757;27044827;26045809;22493738;29176650;29022892;28946549;28765279;28688193;28634076;28445086;28069548;28053545;28027578;27986124;27809873;27782152;29765457;29895332;	colon;liver;blood;bone;ovarian;urothelial;nasopharyngeal;neuroepithelial;breast;bile_duct;prostate;	gptv	1	CLC1lit		colon;liver;blood;bone;ovarian;urothelial;nasopharyngeal;neuroepithelial;breast;bile_duct;prostate;
linc-ITGB1	ENSG00000226777	o	26601916; 26448925(retracted);29228420;29201168;	breast;gallbladder;liver;	tv	1	CLC1lit		breast;gallbladder;liver;
linc-JPH1	ENSG00000249395	o	27323410; 27431358;29311567;28854977;28398871;29511340;30537154;	head_and_neck;esophageal;lung;nasopharyngeal;ovarian;	tvp	1	CLC1lit		head_and_neck;esophageal;lung;nasopharyngeal;ovarian;
linc-ROR	ENSG00000258609	o	27449099;26898939;26883251;29280051;29237490;29050257;29041978;28680141;28580169;28388536;27785603;27696511;27449099;29559320;30250400;	breast;pancreas;thyroid;esophageal;ovarian;liver;lung;colon;	tv	1	CLC1lit		breast;pancreas;thyroid;esophageal;ovarian;liver;lung;colon;
linc-UBC1	ENSG00000281406	o	25755750; 23688781;28885863;28260919;29456724;29863244;	stomach;urothelial;lung;colon;cervical;	ptv	1	CLC1lit		stomach;urothelial;lung;colon;cervical;
LINC00152	ENSG00000222041	o	27186403; 26799422; 26540343;29339419;29180678;29156515;28819405;28800786;28787699;28651608;28592840;28343069;28337379;28178615;28109288;28078002;28077595;27829993;27633443;26538117;28536419;29339419;30064438;30310293;30289508;30404587;29863253;29991527;	kidney;stomach;liver;breast;colon;lung;neuroepithelial;gallbladder;cervical;oral;	ptv	1	CLC1lit		kidney;stomach;liver;breast;colon;lung;neuroepithelial;gallbladder;cervical;oral;
LINC00261	ENSG00000259974	t	27439973(retracted);29278875;29267503;27983929;27878953;	stomach;liver;colon;choriocarcinoma;	ptv	1	CLC1lit		stomach;liver;colon;choriocarcinoma;
LINC00467	ENSG00000153363	t	24586304	neuroepithelial	t	1	CLC1lit		neuroepithelial
LINC00520	ENSG00000258791	o	27626181	breast	t	1	CLC1lit		breast
LINC00963	ENSG00000204054	o	24691949;28923857;	prostate;lung;	tvp	1	CLC1lit		prostate;lung;
LINC00974	ENSG00000226629	o	25476897	liver	tv	1	CLC1lit		liver
LINC00982	ENSG00000177133	t	26334618	stomach	pt	1	CLC1lit		stomach
LINC01021	ENSG00000250337	t	26183718;28877474;29262524;	colon	t	1	CLC1lit		colon
LINC01089	ENSG00000212694	t	27485121;29717028;	breast;stomach;	tvp	1	CLC1lit		breast;stomach;
LINC01133	ENSG00000224259	ot	25908174; 26840083; 27443606;28390115;30134915;	lung;colon;bone;stomach;	ptv	1	CLC1lit		lung;colon;bone;stomach;
LINC01138	ENSG00000274020	o	27556357	prostate	pt	1	CLC1lit		prostate
LINK-A	ENSG00000215808	o	26751287;28218907;30275711;	breast;lung;	tv	1	CLC1lit		breast;lung;
LINP1	ENSG00000223784	o	27111890;29293402;27129154;	breast;cervical;lung;	st	1	CLC1lit		breast;cervical;lung;
lncARSR	ENSG00000233086	o	27117758;28464252;27886176;	kidney;liver;	tv	1	CLC1lit		kidney;liver;
lncRNA-ATB	ENSG00000244306	o	24768205;25986864;26482611;26487301;25871474; 27176634; 27267902;29331759;29321082;28770959;28469952;28115163;27878433;29286182;28779166;29115412;29286182;29374493;29424918;30518916;29693289;	liver;stomach;pancreas;colon;breast;prostate;neuroepithelial;bladder;thyroid;bone;lung;urothelial;ovarian;	ptv	1	CLC1lit		liver;stomach;pancreas;colon;breast;prostate;neuroepithelial;bladder;thyroid;bone;lung;urothelial;ovarian;
lncRNA-BGL3	ENSG00000260629	t	24837367	blood	tv	1	CLC1lit		blood
lncRNA-EBIC	ENSG00000262904	t	25007342;30058681;	cervical;ovarian;	t	1	CLC1lit		cervical;ovarian;
lncRNA-LET	ENSG00000281183	t	26935396; 26243049; 25755778; 25213660; 25674261;29126868;28951520;28839463;28615956;27896272;	esophageal;nasopharyngeal;cervical;gallbladder;stomach;urothelial;lung;	pt	1	CLC1lit		esophageal;nasopharyngeal;cervical;gallbladder;stomach;urothelial;lung;
lncTCF7	ENSG00000249073	o	26452542; 25842979;29344178;29234033;29091867;27766570;25842979;	liver;colon;neuroepithelial;lung;	tv	1	CLC1lit		liver;colon;neuroepithelial;lung;
lncUSMycN	ENSG00000223850	t	24906397;27748806;	neuroepithelial	sv	1	CLC1lit		neuroepithelial
LINC01433	ENSG00000230176	o	25820656;30317567;	lung;liver;	tv	1	CLC1lit		lung;liver;
LSINCT5	ENSG00000281560	o	21532345;25526476;29755595;30472720;	ovarian;breast;stomach;liver;	ptv	1	CLC1lit		ovarian;breast;stomach;liver;
LUADT1	ENSG00000196634	o	26291312	lung	t	1	CLC1lit		lung
MA-linc1	ENSG00000245146	o	26337085	lung;breast	pt	1	CLC1lit		lung;breast
MALAT1	ENSG00000251562	ot	27470543; 27420766; 27371730; 27353727; 27313681; 27294002; 27259812; 27250026; 27015363; 26938295; 26884862; 26854446; 26522444; 26482776; 26461224; 25600645; 25446987; 25431257; 25369863; 24449823; 24468535;29290968;29290771;29226325;29215734;29215698;29214735;29212230;29202181;29190941;29162158;29151968;29146194;29107050;29096355;29073720;29058818;28942451;28938647;28926115;28915533;28899458;2…	thyroid;gallbladder;pancreas;tongue;ovarian;lung;stomach;breast;esophageal;neuroepithelial;cervical;oral;nasopharyngeal;kidney;colon;bone;urothelial;liver;blood;choriocarcinoma;retinoblastoma;bile_duct;ewing_sarcoma;tongue;endometrial;	tvgm	1	CLC1lit	Bard-Chapeau2014-01;Guo2016-01;Kodama2016-01;	thyroid;gallbladder;pancreas;tongue;ovarian;lung;stomach;breast;esophageal;neuroepithelial;cervical;oral;nasopharyngeal;kidney;colon;bone;urothelial;liver;blood;choriocarcinoma;retinoblastoma;bile_duct;ewing_sarcoma;tongue;endometrial;	Gain;NotDetermined;	19:5795689-5802671;19:5795690-5802672;	chr11:65499044-65506473;chr11:65499043-65506468;
MEG3	ENSG00000214548	t	26850851; 26812694; 26729200; 26610246; 26574780; 26444285; 26284494; 26253106; 26223924; 25997963; 25992654; 25636452; 27470401; 27166155; 24343426; 24098911; 23295831; 22234798;29328401;29132136;29123412;29094270;29027534;28975980;28959364;28847847;28791407;28787698;28731151;28669734;28635399;28539329;28463794;28423647;28405686;28400619;28374914;28345805;28320094;28260796;28190319;27860482;2785…	pancreas;gallbladder;lung;prostate;cervical;liver;pituitary;stomach;kidney;thyroid;colon;endometrial;breast;tongue;urothelial;neuroepithelial;bone;esophageal;ovarian;blood;nasopharyngeal;skin;	gptv	1	CLC1lit		pancreas;gallbladder;lung;prostate;cervical;liver;pituitary;stomach;kidney;thyroid;colon;endometrial;breast;tongue;urothelial;neuroepithelial;bone;esophageal;ovarian;blood;nasopharyngeal;skin;
MIR100HG	ENSG00000255248	o	25027842;29035371;	blood;colon;	t	1	CLC1lit		blood;colon;
MIR31HG	ENSG00000171889	t	26692098;26549028;26164206;29367106;28639619;28529576;29129878;28963737;26362196;24631686;30176933;30458787;	stomach;pancreas;neuroepithelial;lung;oral;cervical;bone;colon;breast;liver;head_and_neck;	ptvm	1	CLC1lit	Morris2016-01;Takeda2015-02;Rad2015-01	stomach;pancreas;neuroepithelial;lung;oral;cervical;bone;colon;breast;liver;head_and_neck;	NotDetermined	4:88908096-88930096;4:88917606-88927893;4:88923755-88955755;	chr9:21509332-21550905;chr9:21534670-21548899;chr9:21546324-21581534;
MONC	ENSG00000215386	o	25027842	blood	tm	1	CLC1lit	Rahrmann2013-01;Rad2015-01;Bard-Chapeau2014-01;	blood;neuroepithelial;pancreas;liver;	NotDetermined	16:77329328-77558428;16:77499336-77515336;16:77616440-77616440;	chr21:16194292-16490297;chr21:16418516-16431550;chr21:16561654-16561655;
MT1DP	ENSG00000205361	t	25261601	liver	tv	1	CLC1lit		liver
MYU	ENSG00000261373	o	27568568	colon	t	1	CLC1lit		colon
NBAT-1	ENSG00000260455	t	25517750;26097558;28435289;30323972;30287498;	neuroepithelial;kidney;ovarian;lung;stomach;	pt	1	CLC1lit		neuroepithelial;kidney;ovarian;lung;stomach;
NcRAN	ENSG00000163597	o	21147498; 19287950; 24519959;29416674;29234154;29126969;29081409;28935465;28232182;27396952;29461589;30132983;30573973;	urothelial;neuroepithelial;colon;esophageal;cervical;stomach;lung;breast;ovarian;liver;	ptv	1	CLC1lit		urothelial;neuroepithelial;colon;esophageal;cervical;stomach;lung;breast;ovarian;liver;
NEAT1	ENSG00000245532	o	27384674; 27351135; 27147820; 27095450; 27075229; 27064257; 26822763; 26609486; 26582084; 26552600; 26191242;29363783;29323713;29319165;29225160;29207151;29180871;29152741;29138341;29095526;29091312;29085511;29062236;29050268;29047232;28946559;28805661;28762332;28720546;28615056;28526689;28447190;28423658;28401449;28338194;28269753;28239820;28122578;28034643;28013491;28000845;27888106;27878295;27…	urothelial;lung;breast;stomach;ovarian;liver;larynx;esophageal;neuroepithelial;colon;thyroid;prostate;cervical;nasopharyngeal;bone;endometrial;cervical;kidney;bile_duct;pancreas;	pstvgm	1	CLC1lit	Bard-Chapeau2014-01;Morris2016-01;	urothelial;lung;breast;stomach;ovarian;liver;larynx;esophageal;neuroepithelial;colon;thyroid;prostate;cervical;nasopharyngeal;bone;endometrial;cervical;kidney;bile_duct;pancreas;	NotDetermined	19:5825498-5825498;19:5826200-5843200;	chr11:65444511-65444512;chr11:65425222-65444060;
NKILA	ENSG00000278709	t	25759022;29379981;29348395;28412955;28123845;27613832;29481769;29761481;	breast;esophageal;lung;skin;tongue;colon;	ptv	1	CLC1lit		breast;esophageal;lung;skin;tongue;colon;
ODRUL	ENSG00000260944	o	26408180;28750740;29562954;28323030;30389560;	bone;breast;prostate;	tvp	1	CLC1lit		bone;breast;prostate;
OVAL	ENSG00000236719	o	24265805;30478051;	ovarian;colon;skin;	stv	1	CLC1lit		ovarian;colon;skin;
PANDAR	ENSG00000281450	ot	27206339; 26927017; 26054684; 26898439;29131264;28886528;28652769;28545465;28507479;28106228;28011477;27629879;29778422;30375398	urothelial;breast;liver;lung;stomach;cervical;pancreas;bile_duct;kidney;thyroid;colon;bone;retinoblastoma;ovarian;	ptv	1	CLC1lit		urothelial;breast;liver;lung;stomach;cervical;pancreas;bile_duct;kidney;thyroid;colon;bone;retinoblastoma;ovarian;
PCA3	ENSG00000225937	o	23130941;28864116;28739722;27743381;26960690;30569456;	prostate;ovarian;	ptv	1	CLC1lit		prostate;ovarian;
PCAN-R1	ENSG00000228288	o	23728290;27458097;30178843;30464520;30314898;30569799;	prostate;lung;stomach;colon;	stpv	1	CLC1lit		prostate;lung;stomach;colon;
PCAN-R2	ENSG00000231806	o	23728290;29275424;28728844;	prostate;lung;nasopharyngeal;	stpv	1	CLC1lit		prostate;lung;nasopharyngeal;
PCAT-1	ENSG00000253438	o	27035680;26823525;26770456;25934337;23640607;29314203;29291409;28931210;28922730;28887306;28884413;28855110;28742205;28571676;27526323;29430187;	liver;prostate;lung;urothelial;esophageal;colon;bone;stomach;	gptv	1	CLC1lit		liver;prostate;lung;urothelial;esophageal;colon;bone;stomach;
PCAT18	ENSG00000265369	o	24519926	prostate	t	1	CLC1lit		prostate
PCAT5	ENSG00000280719	o	26282172	prostate	t	1	CLC1lit		prostate
PCGEM1	ENSG00000227418	o	25200485;23459097;27682980;30257404;	prostate;endometrial;	gptv	1	CLC1lit		prostate;endometrial;
PINT	ENSG00000231721	t	24070194;29078818;30367041;	colon;lung;neuroepithelial;	tvm	1	CLC1lit	Rad2010-01;Morris2016-01;Bard-Chapeau2014-01;VanderWeyden2013-02;Giotopoulos2016-01;VanderWeyden2012-01;VanderWeyden2012-02;VanderWeyden2013-01;PerezMancera2012-01;Rad2015-01;	colon;lung;neuroepithelial;blood;colon;liver;pancreas;	NotDetermined;	6:31041550-31208450;6:31062200-31125200;6:31110749-31110749;6:31144985-31177250;6:31153577-31209265;6:31165523-31218433;6:31168281-31190266;6:31179150-31179150;6:31062660-31062747;6:31063022-31063093;6:31077120-31093120;	chr7:130838456-131097118;chr7:130876405-130958262;chr7:130939352-130939353;chr7:130990506-131041611;chr7:131003764-131097118;chr7:131026722-131108097;chr7:131031286-131071513;chr7:131049455-131049456;chr7:130876734-130876822;chr7:130877463-130877535;chr7:130899064-130918550;
PlncRNA-1	ENSG00000236830	o	22264502;2433768;26906068;28835319;28212533;27232851;30096220;29554595;	esophageal;prostate;liver;colon;retinoblastoma;bone;	tvp	1	CLC1lit		esophageal;prostate;liver;colon;retinoblastoma;bone;
POU3F3	ENSG00000233639	o	26807174; 26833746; 26510906; 25445282;28338200;24631494;	stomach;esophageal;colon;neuroepithelial	t	1	CLC1lit		stomach;esophageal;colon;neuroepithelial
PRAL	ENSG00000279296	t	26663434;27275496;28396580;	liver;lung;	st	1	CLC1lit		liver;lung;
PTCSC3	ENSG00000259104	t	25562676; 22586128; 26274343;28513866;28187755;	thyroid;neuroepithelial;	gt	1	CLC1lit		thyroid;neuroepithelial;
PVT1	ENSG00000249859	ot	17908964;24196785;29286144;29277611;29254209;29156724;29133127;29115513;29050519;29047230;29046366;28972861;28969069;28882595;28848163;28810651;28800314;28731781;28657147;28656879;28602700;28409552;28404954;28355965;28351322;28296507;28265576;28258379;28235236;28122299;27904703;27813492;27756785;27794184;27698800;27366943;27272214;27232880;26908628;26889781;26884974;26545364;26517688;26427660;260…	ovarian;breast;colon;lung;skin;kidney;prostate;liver;neuroepithelial;urothelial;stomach;pancreas;bone;esophageal;cervical;blood;thyroid;nasopharyngeal;endometrial;head_and_neck;	stvpgmc	1	CLC1lit	Guo2016-01;Rangel2016-01;Kodama2016-02;Koso2012-01;Been2014-01;PerezMancera2012-02;	ovarian;breast;colon;lung;skin;kidney;prostate;liver;neuroepithelial;urothelial;stomach;pancreas;bone;esophageal;cervical;blood;thyroid;nasopharyngeal;endometrial;head_and_neck;	NotDetermined	15:62037986-62378096;15:62037987-62250975;15:62185400-62385400;15:62186647-62186647;	chr8:127794497-1;28222804;chr8:127794498-128084689;chr8:128007516-128227815;chr8:128007970-128007971;
RMEL3	ENSG00000250961	o	27167340	skin	t	1	CLC1lit		skin
SAMMSON	ENSG00000240405	o	27008969;29262600;	skin;liver;	tv	1	CLC1lit		skin;liver;
schlap1	ENSG00000281131	o	24076601;26861061;28492138;	prostate;urothelial;	tv	1	CLC1lit		prostate;urothelial;
SLNCR1	ENSG00000227036	o	27210747;27845772;28984028;29621055;29339420;29312806;29221147;28423732;28214253;28039470;27213290;27027352;26098869;30499379;30482236;30106140;30042171;	skin;lung;pancreas;neuroepithelial;liver;stomach;tongue;breast;thyroid;urothelial;	ptgvm	1	CLC1lit	Morris2016-01;Takeda2015-03;PerezMancera2012-02;Takeda2015-02;	skin;lung;pancreas;neuroepithelial;liver;stomach;tongue;breast;thyroid;urothelial;colon;	NotDetermined	11:113058086-113195086;11:113075580-113168391;11:113137614-113137614;11:113146312-113155090;	chr17:72417432-72584371;chr17:72436555-72541055;chr17:72507275-72507276;chr17:72517264-72527179;
SNHG1	ENSG00000255717	o	27517149; 27133041; 5818744;29340086;29215719;29115574;29108989;29081407;28930646;28825722;28759957;28754593;28501778;28423738;28415044;28400279;28147312;27932778;27999202;30087712;29466052;30323965;30266084;27980086;	neuroepithelial;liver;lung;colon;nasopharyngeal;bone;esophageal;cervical;stomach;prostate;pancreas;larynx;	ptvmc	1	CLC1lit	Guo2016-01;	neuroepithelial;liver;lung;colon;nasopharyngeal;bone;esophageal;cervical;stomach;prostate;pancreas;larynx;blood;	NotDetermined	19:8723475-8726443;19:8725866-8725991	chr11:62852786-62855895;chr11:62852909-62853035;
SNHG15	ENSG00000232956	o	26662309;29217194;29137412;29048682;28720111;29630731;30402848;	stomach;breast;pancreas;neuroepithelial;bone;lung;	tvp	1	CLC1lit		stomach;breast;pancreas;neuroepithelial;bone;lung;
SOX2OT	ENSG00000242808	o	27353770;26846097;26097588;25006803;24105929;29246536;29132362;28867247;28240100;27904704;29643475;29782828;30405772;	colon;lung;liver;breast;esophageal;bile_duct;neuroepithelial;pancreas;stomach;	ptgv	1	CLC1lit		colon;lung;liver;breast;esophageal;bile_duct;neuroepithelial;pancreas;stomach;
SPRY4-IT1	ENSG00000274721	ot	26464658;26238992;25973088;25742952;27460732;27453415;27391336 ;27391336; 27239436; 26982001;29234152;29214989;28881629;28796375;28720069;28691641;28129625;28078006;27998761;27902971;27899259;27621655;28508063;26829028;29410498;29642935;29551494;	neuroepithelial;stomach;urothelial;breast;esophageal;colon;skin;bone;thyroid;liver;lung;ovarian;gallbladder;testis;bile_duct;pancreas;	ptv	1	CLC1lit		neuroepithelial;stomach;urothelial;breast;esophageal;colon;skin;bone;thyroid;liver;lung;ovarian;gallbladder;testis;bile_duct;pancreas;
SUZ12P1	ENSG00000264538	o	27556357	prostate	pt	1	CLC1lit		prostate
TCL6	ENSG00000187621	t	27494890	kidney	t	1	CLC1lit		kidney
TERC	ENSG00000270141	o	26017031;22800828;22390679; 21708826;28888037;	neuroepithelial;blood;colon;cervical;prostate;	gst	1	CLC1lit		neuroepithelial;blood;colon;cervical;prostate;
TRPM2-AS	ENSG00000230061	o	24931166;29081064;28678322;28231726;26484139;29081064;	prostate;liver;lung;	tp	1	CLC1lit		prostate;liver;lung;
TUG1	ENSG00000253352	ot	23725133; 24853421; 25366138; 26336870; 26748401; 26913601;27345398; 27421138; 27460088;29371936;29321088;29277771;29271993;29254212;29179467;29029483;29029475;29029428;28979812;28950664;28927144;28902349;28813705;28802060;28645161;28617552;28597931;28503069;28411362;28404901;28376901;28352787;28302487;28205334;28119088;28088836;28069000;28053623;27983921;27922002;27848085;27693324;27658774;27634…	bone;lung;esophageal;liver;neuroepithelial;stomach;colon;urothelial;bile_duct;ovarian;cervical;oral;breast;pancreas;thyroid;tongue;endometrial;skin;blood;	gptvm	1	CLC1lit	Bard-Chapeau2014-01;Takeda2015-03;	bone;lung;esophageal;liver;neuroepithelial;stomach;colon;urothelial;bile_duct;ovarian;cervical;oral;breast;pancreas;thyroid;tongue;endometrial;skin;blood;	NotDetermined	11:3639793-3648808;11:3641265-3648579;	chr22:30969477-30978850;chr22:30969739-30977428;
TUSC7	ENSG00000243197	t	27158360; 27002617; 26781978;25765901;29397407;28979678;28653877;28214867;27766072;29530057;	lung;liver;bone;stomach;neuroepithelial;colon;endometrial;esophageal;	pt	1	CLC1lit		lung;liver;bone;stomach;neuroepithelial;colon;endometrial;esophageal;
TUSC8	ENSG00000237361	t	24667250;29436686;	cervical;colon;	pt	1	CLC1lit		cervical;colon;
UCA1	ENSG00000214049	o	18501714;27167190;29408336;29355524;29328452;29279851;29221199;29212166;29130995;29125238;29113184;28916736;28843497;28841829;28762326;28641488;28624787;28569779;28548636;28466784;28416841;28414550;28337266;28327194;28315290;28271214;28209917;28137422;28105536;28075173;28038452;27977766;27902466;27893417;27854515;27831634;27686228;27697109;27667646;27562722;27765938;27591936;27694794;27629141;275…	urothelial;liver;breast;lung;bone;bile_duct;stomach;oral;neuroepithelial;gallbladder;kidney;cervical;prostate;head_and_neck;pancreas;blood;esophageal;endometrial;skin;ovarian;tongue;colon;	tvp	1	CLC1lit		urothelial;liver;breast;lung;bone;bile_duct;stomach;oral;neuroepithelial;gallbladder;kidney;cervical;prostate;head_and_neck;pancreas;blood;esophageal;endometrial;skin;ovarian;tongue;colon;
WT1-AS	ENSG00000183242	t	26462627;26449525;	liver;stomach;	pt	1	CLC1lit		liver;stomach;
XIST	ENSG00000229807	ot	25578780; 23415223; 27501756; 27248326;29393501;29384226;29339211;29337100;29212249;29212233;29187887;29137332;29130102;29100288;29053187;28869948;28837144;28831025;28730777;28656261;28448993;28409547;28388883;28295543;28248928;28231734;27911852;27620004;27461945;29219216;29337100;29384226;29679755;30091314;30362292;30207107;30463570;	neuroepithelial;blood;lung;breast;pancreas;bone;urothelial;prostate;colon;esophageal;stomach;liver;nasopharyngeal;ovarian;thyroid;	tv	1	CLC1lit		neuroepithelial;blood;lung;breast;pancreas;bone;urothelial;prostate;colon;esophageal;stomach;liver;nasopharyngeal;ovarian;thyroid;
ZEB1-AS1	ENSG00000237036	o	26073087; 26617942;29215918;29113674;28861713;28830551;28618933;28445936;28075045;27829995;27748842;27589728;30425516;	liver;esophageal;stomach;blood;prostate;colon;urothelial;bone;neuroepithelial;cervical;	ptv	1	CLC1lit		liver;esophageal;stomach;blood;prostate;colon;urothelial;bone;neuroepithelial;cervical;
ZFAS1	ENSG00000177410	o	27461828;27246976;26069248;29424266;29262629;29179614;28744396;28672980;28349823;28285404;28099946;28081466;27862275;29678899;29653362;	colon;stomach;liver;bone;blood;neuroepithelial;ovarian;urothelial;	pstv	1	CLC1lit		colon;stomach;liver;bone;blood;neuroepithelial;ovarian;urothelial;
ZXF1	ENSG00000180139	o	24721325;28088733;	lung;liver;	ptv	1	CLC1lit		lung;liver;
RMRP	ENSG00000269900	o	27192121;27906963;29181061;30389523;30582709;	stomach;lung;neuroepithelial;blood;	tv	1	CLC1lit		stomach;lung;neuroepithelial;blood;
SNHG6	ENSG00000245910	o	27530352;28683446;27702662;29844127;30254467;30257360;30522015;	liver;stomach;colon;lung;breast;	ptv	1	CLC1lit		liver;stomach;colon;lung;breast;
linc01105	ENSG00000232044	o	27824082	neuroepithelial;	tp	2	CLC2lit		neuroepithelial;
NORAD	ENSG00000260032	ot	29121972;28919047;26942882;30119219;30349308;30537113;	pancreas;liver;breast;cervical;colon;	tvp	2	CLC2lit		pancreas;liver;breast;cervical;colon;
MAYA	ENSG00000243479	o	28414551;28114269;30506837;	ovarian;breast;lung;	tpv	2	CLC2lit		ovarian;breast;lung;
IRAIN	ENSG00000259424	t	25092925;26722412;27644252;25465188;	blood;lung;pancreas;breast;	tg	2	CLC2lit		blood;lung;pancreas;breast;
TUC338	ENSG00000282977	o	21187392;27637778;27914101;28599453;29424901;	liver;tongue;colon;cervical;lung;	t	2	CLC2lit		liver;tongue;colon;cervical;lung;
lnc-LAMC2-1:1	ENSG00000224468	o	26905585;28032728;	colon;blood;	g	2	CLC2lit		colon;blood;
lncRNA-AWPPH	ENSG00000172965	o	28428004;29231261;29271006;29568233;29872866;30333256;	liver;urothelial;stomach;esophageal;lung;breast;	tvpm	2	CLC2lit	Guo2016-01	liver;urothelial;stomach;esophageal;lung;breast;blood	NotDetermined	2:128195993-128429349;	chr2:111208763-111495118
HOXD-AS1	ENSG00000224189	o	28810927;28443464;29416930;29312805;29239819;29228418;29033588;28724429;28487115;28475004;27328915;25522241;29341117;29341117;	liver;lung;ovarian;skin;cervical;prostate;stomach;urothelial;neuroepithelial;	tv	2	CLC2lit		liver;lung;ovarian;skin;cervical;prostate;stomach;urothelial;neuroepithelial;
DGCR5	ENSG00000237517	o	29030962;29207609;28744397;29393141;29790668;30515803;30552671;30549038;	lung;pancreas;kidney;stomach;cervical;larynx;	tv	2	CLC2lit		lung;pancreas;kidney;stomach;cervical;larynx;
CCAT2	ENSG00000280997	o	29435081;29435046;29393466;29329034;29298720;29036788;28964256;28744394;28718366;28671055;28550684;28531944;28367233;28280353;28272713;28248065;28088736;27938499;27904778;27833083;27558961;27470400;27347113;27283598;27220388;27015551;26983975;26442763;24504682;29567676;	ovarian;stomach;bile_duct;pancreas;endometrial;colon;liver;kidney;oral;breast;lung;neuroepithelial;prostate;urothelial;cervical;blood;	tvgp	2	CLC2lit		ovarian;stomach;bile_duct;pancreas;endometrial;colon;liver;kidney;oral;breast;lung;neuroepithelial;prostate;urothelial;cervical;blood;
THOR	ENSG00000226856	o	29245011;30119193;30503558;	lung;skin;retinoblastoma;nasopharyngeal;	tv	2	CLC2lit		lung;skin;retinoblastoma;nasopharyngeal;
RMST	ENSG00000255794	t	29215701;26443449;19648918;	breast;prostate;pancreas	tg	2	CLC2lit		breast;prostate;pancreas
MT1JP	ENSG00000255986	t	26909858;29720189;	liver;stomach;	tvp	2	CLC2lit		liver;stomach;
LINC01186	ENSG00000236751	t	28119085	lung;	t	2	CLC2lit		lung;
lncRNA-MUF	ENSG00000235884	o	28947421	liver;	t	2	CLC2lit		liver;
MANCR	ENSG00000231298	o	29378907	breast;	t	2	CLC2lit		breast;
DUXAP8	ENSG00000206195	o	29152119;28881724;28131418;30367681;30243082;	kidney;stomach;lung;pancreas;urothelial;	tpv	2	CLC2lit		kidney;stomach;lung;pancreas;urothelial;
SNHG7	ENSG00000233016	o	29047230;29360452;29131440;29131253;27666964;29571017;29915311;29970122;29989838;	liver;neuroepithelial;lung;stomach;prostate;colon;bone;	tvp	2	CLC2lit		liver;neuroepithelial;lung;stomach;prostate;colon;bone;
SNHG3	ENSG00000242125	o	28731158;	colon;	t	2	CLC2lit		colon;
SNHG5	ENSG00000203875	o	29434891;28004750;27871067;27065326;30395767;	urothelial;colon;stomach;	tpv	2	CLC2lit		urothelial;colon;stomach;
SNHG12	ENSG00000197989	o	29229388;29207106;28872894;28337281;28225893;28073380;26486328;30452404;30098431;30243082;27980086;	bone;stomach;lung;breast;colon;liver;nasopharyngeal;neuroepithelial;urothelial;	tpvmc	2	CLC2lit	Guo2016-01;	bone;stomach;lung;breast;colon;liver;nasopharyngeal;neuroepithelial;urothelial;blood;	Gain	4:132308678-132311024	chr1:28578671-28581168
SNHG14	ENSG00000224078	o	29312804;30254102;30611620;	kidney;lung;cervical;	tv	2	CLC2lit		kidney;lung;cervical;
SNHG17	ENSG00000196756	o	28933484	colon;	tvpm	2	CLC2lit	Kodama2016-01	colon;liver;	NotDetermined	2:158353700-158361580	chr20:38420322-38435415
SNHG20	ENSG00000234912	o	29236315;29113337;29101241;28981099;28282787;27543107;27053960;30106094;30394668;	breast;stomach;ovarian;lung;liver;colon;urothelial;oral;	tvp	2	CLC2lit		breast;stomach;ovarian;lung;liver;colon;urothelial;oral;
LINC01234	ENSG00000249550	o	29386218;30519325;	stomach;esophageal;	tv	2	CLC2lit		stomach;esophageal;
PTENP1	ENSG00000237984	t	29296207;29212574;29085464;29021233;28931965;28731203;28731027;28212532;28112249;27862321;25968876;25617127;25249556;30285771;30613153;	liver;breast;urothelial;stomach;esophageal;head_and_neck;oral;kidney;neuroepithelial;	tvgp	2	CLC2lit		liver;breast;urothelial;stomach;esophageal;head_and_neck;oral;kidney;neuroepithelial;
PRNCR1	ENSG00000282961	o	24330491;26206497;	colon;	gtp	2	CLC2lit		colon;
FOXD2-AS1	ENSG00000237424	o	29445134;29248577;28925486;28132805;30272362;	urothelial;nasopharyngeal;colon;lung;liver;	tvp	2	CLC2lit		urothelial;nasopharyngeal;colon;lung;liver;
LINC00346	ENSG00000255874	to	29228425;28705739;	lung;urothelial;	tv	2	CLC2lit		lung;urothelial;
HCG11	ENSG00000228223	o	28677801;	liver;	t	2	CLC2lit		liver;
MIAT	ENSG00000225783	o	29345338;29228680;29100300;29097358;29039602;28843520;30393480;	breast;lung;liver;stomach;ovarian;	tvp	2	CLC2lit		breast;lung;liver;stomach;ovarian;
GACAT3	ENSG00000236289	o	27644247;29091858;29593420;30098426;	stomach;colon;	tv	2	CLC2lit		stomach;colon;
KCNQ1OT1	ENSG00000269821	t	28381990;28600629;29970910;	neuroepithelial;lung;tongue;	tv	2	CLC2lit		neuroepithelial;lung;tongue;
AGAP2-AS1	ENSG00000255737	o	27195672;28209205;27764782;30157918;	lung;stomach;neuroepithelial;breast;	tpv	2	CLC2lit		lung;stomach;neuroepithelial;breast;
APOC1P1-3	ENSG00000214855	o	27228351	breast;	t	2	CLC2lit		breast;
BCYRN1	ENSG00000236824	o	28651607;26893717;27277684;25866480;29552212	breast;ovarian;lung;cervical;	tv	2	CLC2lit		breast;ovarian;lung;cervical;
CPS1-IT1	ENSG00000280837	t	29145177;29017924;28770969;27662619;27248828;	colon;ovarian;lung;liver;	tvp	2	CLC2lit		colon;ovarian;lung;liver;
CACNA1G-AS1	ENSG00000250107	o	29509247;	lung;	t	2	CLC2lit		lung;
EPB41L4A-AS2	ENSG00000278921	t	26980733	breast;kidney;lung;	tp	2	CLC2lit		breast;kidney;lung;
HIF1A-AS2	ENSG00000258667	o	29278853;27264189;27018306;25686741;30588022;	colon;neuroepithelial;urothelial;stomach;ovarian;	tvp	2	CLC2lit		colon;neuroepithelial;urothelial;stomach;ovarian;
LUCAT1	ENSG00000248323	o	28423699;28857495;29089067;29170124;29247823;29371934;29491376;29932248;	lung;colon;neuroepithelial;bone;esophageal;kidney;	tvpm	2	CLC2lit	Rad2015-01;	lung;colon;neuroepithelial;bone;esophageal;kidney;pancreas;	NotDetermined;	13:80940147-80960147;	chr5:91285939-91312821
LINC00473	ENSG00000223414	o	29218240;29353885;29159834;27140397;30126852;30071345;	cervical;head_and_neck;kidney;lung;colon;stomach;	tvp	2	CLC2lit		cervical;head_and_neck;kidney;lung;colon;stomach;
LINC00628	ENSG00000280924	t	28165561;27272474;	breast;stomach;	tv	2	CLC2lit		breast;stomach;
LINC00668	ENSG00000265933	o	27036039;28564590;30415008;	stomach;oral;larynx;	tvp	2	CLC2lit		stomach;oral;larynx;
LINC00857	ENSG00000237523	o	26862852;30008909;	lung;stomach;	tvp	2	CLC2lit		lung;stomach;
LUNAR1	ENSG00000278090	o	26796267	blood;	tp	2	CLC2lit		blood;
MDC1-AS	ENSG00000224328	t	29375682;27261595;	stomach;neuroepithelial;	t	2	CLC2lit		stomach;neuroepithelial;
PAUPAR	ENSG00000281880	t	27214741	skin;	tv	2	CLC2lit		skin;
SBF2-AS1	ENSG00000246273	o	27154193;27460731;	lung;	tvp	2	CLC2lit		lung;
uc_338	ENSG00000274845	o	27154519;27712590;	liver;lung;	t	2	CLC2lit		liver;lung;
NNT-AS1	ENSG00000248092	o	29518771;27966450;28628975;29179477;30489194;	bone;colon;cervical;liver;	tvp	2	CLC2lit		bone;colon;cervical;liver;
LINC00707	ENSG00000238266	o	29482190;30502359;	lung;stomach;	tvp	2	CLC2lit		lung;stomach;
MAP3K20-AS1	ENSG00000238133	o	29428732;30249278;	stomach;ovarian;	tv	2	CLC2lit		stomach;ovarian;
SFTA1P	ENSG00000225383	t	29523596;28231733;	stomach;lung;	tpv	2	CLC2lit		stomach;lung;
Linc00659	ENSG00000228705	o	29523145	colon;	t	2	CLC2lit		colon;
NCK1-AS1	ENSG00000239213	o	29416014	cervical;	t	2	CLC2lit		cervical;
TP73-AS1	ENSG00000227372	o	26799587;28379612;28403886;28639399;29412778;29864904;29803931;29904939;29966969;30118890;29750302;	esophageal;neuroepithelial;liver;breast;bone;lung;ovarian;bile_duct;stomach;	tvp	2	CLC2lit		esophageal;neuroepithelial;liver;breast;bone;lung;ovarian;bile_duct;stomach;
LINC00460	ENSG00000233532	ot	28939763;28987345;29409808;29509248;30123352;29926523;30359741;	esophageal;nasopharyngeal;lung;colon;	tv	2	CLC2lit		esophageal;nasopharyngeal;lung;colon;
CCND2-AS1	ENSG00000255920	o	29366479;27923660;	thyroid;neuroepithelial;	t	2	CLC2lit		thyroid;neuroepithelial;
SLC7A11-AS1	ENSG00000250033	t	29348845;29441937;	stomach;ovarian;	tv	2	CLC2lit		stomach;ovarian;
SUMO1P3	ENSG00000235082	o	26799188;29312498;29312511;	urothelial;colon;breast;	tpv	2	CLC2lit		urothelial;colon;breast;
lncHERG	ENSG00000273142	o	29296221;	neuroepithelial;	tv	2	CLC2lit		neuroepithelial;
RGMB-AS1	ENSG00000246763	o	26950071;	lung;	tvp	2	CLC2lit		lung;
PART1	ENSG00000152931	o	29261512;30049286;	prostate;esophageal;	tpv	2	CLC2lit		prostate;esophageal;
RNA00364	ENSG00000230040	t	29254221;	liver;	tvp	2	CLC2lit		liver;
LOC730101	ENSG00000216775	o	29253564;28943432;	bone;lung;	tv	2	CLC2lit		bone;lung;
ZNF667-AS1	ENSG00000166770	t	29243775	cervical;	tp	2	CLC2lit		cervical;
FEZF1-AS1	ENSG00000230316	o	26848625;28209170;28858731;29239821;29262540;29348628;29510777;29510778;29864963;29914894;30365146;	colon;stomach;lung;pancreas;bone;blood;liver;	tvp	2	CLC2lit		colon;stomach;lung;pancreas;bone;blood;liver;
SOX21-AS1	ENSG00000227640	t	29217166;28873379;	colon;lung;	tvp	2	CLC2lit		colon;lung;
LINC00161	ENSG00000226935	t	29179215;28915581;	liver;	tp	2	CLC2lit		liver;
LINC01567	ENSG00000224310	o	29110645;	colon;	tv	2	CLC2lit		colon;
HAND2-AS1	ENSG00000237125	t	29107108;	endometrial	tp	2	CLC2lit		endometrial
TTN-AS1	ENSG00000237298	o	29101304;	esophageal;	t	2	CLC2lit		esophageal;
FTH1P3	ENSG00000213453	o	29095823;29095823;	skin;oral;	t	2	CLC2lit		skin;oral;
LINC01296	ENSG00000225210	o	29091895;28392705;28341852;30240003;29981416;30515972;	stomach;prostate;urothelial;lung;breast;	tvp	2	CLC2lit		stomach;prostate;urothelial;lung;breast;
LINC00958	ENSG00000251381	o	28341852;29570358;	urothelial;neuroepithelial;	tpv	2	CLC2lit		urothelial;neuroepithelial;
LINC00968	ENSG00000246430	o	28926089;	lung;	tv	2	CLC2lit		lung;
OR3A4	ENSG00000180068	o	29031201;26863570;	breast;stomach;	tv	2	CLC2lit		breast;stomach;
CASC2	ENSG00000177640	t	28964779;29523222;29514220;29422114;29319182;29194827;29131257;29091305;28865121;28849111;28744130;28716020;29091305;30569153;	esophageal;breast;skin;liver;bone;lung;pancreas;stomach;neuroepithelial;nasopharyngeal;	tvp	2	CLC2lit		esophageal;breast;skin;liver;bone;lung;pancreas;stomach;neuroepithelial;nasopharyngeal;
ILF3-AS1	ENSG00000267100	o	28935763	skin;	tp	2	CLC2lit		skin;
IGF2-AS	ENSG00000099869	ot	28928822;28471495;30423304;	liver;lung;prostate;	tvp	2	CLC2lit		liver;lung;prostate;
LEF1-AS1	ENSG00000232021	o	28894380	neuroepithelial;	tv	2	CLC2lit		neuroepithelial;
DLX6-AS1	ENSG00000231764	o	29145165;28881158;30250401;30366080;30535431;30592268;	liver;kidney;pancreas;neuroepithelial;cervical;esophageal;	tvp	2	CLC2lit		liver;kidney;pancreas;neuroepithelial;cervical;esophageal;
PDIA3P1	ENSG00000180867	o	28823960;29501744;	liver;blood;	tv	2	CLC2lit		liver;blood;
ABHD11-AS1	ENSG00000225969	o	28818073;28157695;30537177;30575903	ovarian;urothelial;colon;pancreas;	tvp	2	CLC2lit		ovarian;urothelial;colon;pancreas;
LINC00319	ENSG00000188660	o	28800794;29408583;29408583;	lung;	tp	2	CLC2lit		lung;
LINC00589	ENSG00000251191	t	28746790	liver;	tv	2	CLC2lit		liver;
ElncRNA1	ENSG00000230550	o	28714515	ovarian;	tv	2	CLC2lit		ovarian;
FOXD3-AS1	ENSG00000230798	ot	27829996;29398485;	neuroepithelial;	tpv	2	CLC2lit		neuroepithelial;
MSTO2P	ENSG00000203761	o	28618927	stomach;	t	2	CLC2lit		stomach;
PINCR	ENSG00000224294	o	28580901	colon;	tv	2	CLC2lit		colon;
ASBEL	ENSG00000280594	o	29323740;28552529;27791078;23419616;	bone;breast;colon;ovarian;	t	2	CLC2lit		bone;breast;colon;ovarian;
CAMTA1-DT	ENSG00000237436	o	28550685;27669232;	breast;liver;	tv	2	CLC2lit		breast;liver;
FBXL19-AS1	ENSG00000260852	o	28479250;30555237;	colon;bone;	tvm	2	CLC2lit	Perna2015-01	colon;bone;skin;	NotDetermined	7:127744502-127744502	chr16:30921737-30921738
MIR205HG	ENSG00000230937	o	29556360	head_and_neck	tp	2	CLC2lit		head_and_neck
GASL1	ENSG00000253669	o	28423601	liver	tvp	2	CLC2lit		liver
PHBP1	ENSG00000213091	o	28404970	esophageal	tv	2	CLC2lit		esophageal
LINC00461	ENSG00000245526	o	29137410;28368417;	neuroepithelial;	t	2	CLC2lit		neuroepithelial;
lncFOXO1	ENSG00000215483	t	28339037	breast;	tvp	2	CLC2lit		breast;
PICART1	ENSG00000246640	t	28339031;29940776;	breast;colon;lung;	tv	2	CLC2lit		breast;colon;lung;
LINC00052	ENSG00000259527	ot	28337962;27351280;28036286;28969024;	stomach;liver;breast;	tpv	2	CLC2lit		stomach;liver;breast;
Linc00441	ENSG00000231473	o	28300839	liver;	tv	2	CLC2lit		liver;
WWOX-AS1	ENSG00000260969	t	28280357;29845204;	ovarian;bone;	tp	2	CLC2lit		ovarian;bone;
SATB2-AS1	ENSG00000225953	o	28190168	bone;	t	2	CLC2lit		bone;
OIP5-AS1	ENSG00000247556	o	28189759;29247949;29464001;29475118;29897167;30119217;30443959;30548308;	neuroepithelial;lung;liver;bone;breast;	tvpm	2	CLC2lit	Bard-Chapeau2014-01;Morris2016-01;Kodama2016-01;	neuroepithelial;lung;liver;bone;breast;colon;	NotDetermined	2:119594295-119600742;2:119594297-119607502 ;	chr15:41283968-41299091;chr15:41283970-41306539
lnc00462717	ENSG00000243410	t	28189682;	neuroepithelial;	t	2	CLC2lit		neuroepithelial;
LINC00858	ENSG00000229404	o	28177876;	lung;	tp	2	CLC2lit		lung;
MIR4697HG	ENSG00000280237	o	28168162;	ovarian;	tv	2	CLC2lit		ovarian;
RHPN1-AS1	ENSG00000254389	o	28124977;	skin;	tv	2	CLC2lit		skin;
ZNRD1-AS1	ENSG00000204623	o	26328261;27166266;25110835;	cervical;lung;urothelial;liver;	gt	2	CLC2lit		cervical;lung;urothelial;liver;
HEIRCC	ENSG00000214145	o	28030807	kidney;	tvp	2	CLC2lit		kidney;
BDNF-AS	ENSG00000245573	t	29572178;29572178;29710528;	cervical;prostate;	tvp	2	CLC2lit		cervical;prostate;
SCAT7	ENSG00000238003	o	29491376	lung;kidney;breast;liver;	tvp	2	CLC2lit		lung;kidney;breast;liver;
SCAT1	ENSG00000267123	o	29491376	lung;	tp	2	CLC2lit		lung;
SBDSP1	ENSG00000225648	o	27890432;28975982;	colon;	tvp	2	CLC2lit		colon;
FOXP4-AS1	ENSG00000234753	o	27790757	colon;	tvp	2	CLC2lit		colon;
RPPH1	ENSG00000277209	o	29200969	breast;	tv	2	CLC2lit		breast;
HCP5	ENSG00000206337	o	29515098;30554864;30070314;	thyroid;bone;cervical;	t	2	CLC2lit		thyroid;bone;cervical;
MACC1-AS1	ENSG00000228598	o	29510730	stomach;	tvp	2	CLC2lit		stomach;
CTD-2020K17.1	ENSG00000267121	o	29504606	ovarian;	t	2	CLC2lit		ovarian;
CEBPA-AS1	ENSG00000267296	o	29281558	oral;	tv	2	CLC2lit		oral;
lncRNA-CIR	ENSG00000220548	o	29435036	urothelial;	tvp	2	CLC2lit		urothelial;
pancEts-1	ENSG00000254588	o	29311158;29773901;	neuroepithelial;stomach;	tvp	2	CLC2lit		neuroepithelial;stomach;
RP4	ENSG00000261737	t	29531464	colon;	tv	2	CLC2lit		colon;
TP53TG1	ENSG00000182165	t	29588850	lung;	t	2	CLC2lit		lung;
ZEB2-AS1	ENSG00000238057	o	29552161;29753015;	lung;pancreas;	tv	2	CLC2lit		lung;pancreas;
miR503HG	ENSG00000223749	to	29774077;29758012;	liver;blood;	tvp	2	CLC2lit		liver;blood;
AC026904.1	ENSG00000253140	o	29774079	breast;	tvp	2	CLC2lit		breast;
DGCR9	ENSG00000273032	o	29719408	stomach;	tp	2	CLC2lit		stomach;
SNHG8	ENSG00000269893	o	29736176;30275712;30537734;	stomach;lung;liver;	tvp	2	CLC2lit		stomach;lung;liver;
LINC01410	ENSG00000238113	o	29483646	stomach;	tp	2	CLC2lit		stomach;
HMMR-AS1	ENSG00000251018	o	29574252	neuroepithelial;	tv	2	CLC2lit		neuroepithelial;
MUC5B-AS1	ENSG00000255177	o	29670111	lung;	tv	2	CLC2lit		lung;
PWRN1	ENSG00000259905	t	29535266	stomach;	tv	2	CLC2lit		stomach;
PTTG3P	ENSG00000213005	o	29803224	liver;	tvp	2	CLC2lit		liver;
ARLNC1	ENSG00000260896	o	29808028	prostate;	tvp	2	CLC2lit		prostate;
UBE2CP3	ENSG00000250384	o	29866133	liver;	tv	2	CLC2lit		liver;
MIR22HG	ENSG00000186594	t	30083257;29775889;29669758;	liver;endometrial;lung;	tvp	2	CLC2lit		liver;endometrial;lung;
HOXA-AS3	ENSG00000254369	o	29899328	lung;	tv	2	CLC2lit		lung;
LL22NC03-N64E9.1	ENSG00000271127	o	29935018	lung;	tp	2	CLC2lit		lung;
FLVCR1-AS1	ENSG00000198468	o	29574975;30309647;	liver;lung;	tvp	2	CLC2lit		liver;lung;
MAGI2-AS3	ENSG00000234456	t	29679339;30442369;	breast;urothelial;	t	2	CLC2lit		breast;urothelial;
ADPGK-AS1	ENSG00000260898	o	29667486	pancreas;	tv	2	CLC2lit		pancreas;
GAU1	ENSG00000255474	o	29741668	neuroepithelial;retinoblastoma;	tv	2	CLC2lit		neuroepithelial;retinoblastoma;
LINC01638	ENSG00000233521	o	30002443	breast;	tv	2	CLC2lit		breast;
LINC01287	ENSG00000234722	o	30001751	liver;	tv	2	CLC2lit		liver;
TPT1-AS1	ENSG00000170919	o	30045766	cervical;	tvp	2	CLC2lit		cervical;
LINC00888	ENSG00000240024	o	30104884	skin;	tvp	2	CLC2lit		skin;
PAX8-AS1-N	ENSG00000189223	t	29693272	breast;	tvp	2	CLC2lit		breast;
NRON	ENSG00000253079	t	29772429	liver;	tp	2	CLC2lit		liver;
DICER1-AS1	ENSG00000235706	o	29772430	bone;	tv	2	CLC2lit		bone;
TOB1-AS1	ENSG00000229980	t	30210918	cervical;	tvp	2	CLC2lit		cervical;
LINC00174	ENSG00000179406	o	29729381	colon;	tvp	2	CLC2lit		colon;
PTAR	ENSG00000233818	o	30098599	ovarian;	tv	2	CLC2lit		ovarian;
YIYA	ENSG00000281664	o	29967256	breast;	tp	2	CLC2lit		breast;
AC083837.1	ENSG00000261618	t	30149689	urothelial;	tp	2	CLC2lit		urothelial;
LINC00607	ENSG00000235770	t	30169594	liver;	tvp	2	CLC2lit		liver;
FUNDC2P4	ENSG00000227009	t	29295626	liver;	t	2	CLC2lit		liver;
LINC00339	ENSG00000218510	o	29906749	lung;	tvp	2	CLC2lit		lung;
LINC01605	ENSG00000253161	o	30054424	urothelial;	tvp	2	CLC2lit		urothelial;
NBR2	ENSG00000198496	t	30187965	bone;	tvp	2	CLC2lit		bone;
DHRS4-AS1	ENSG00000215256	t	30254456	kidney	tp	2	CLC2lit		kidney
SLCO4A1-AS1	ENSG00000232803	o	30201010	colon;	tvp	2	CLC2lit		colon;
CCDC26	ENSG00000229140	o	28600863	neuroepithelial;	tv	2	CLC2lit		neuroepithelial;
TBILA	ENSG00000261488	o	29908210	lung;	tv	2	CLC2lit		lung;
LINC01060	ENSG00000249378	t	29913236	pancreas;	tv	2	CLC2lit		pancreas;
HOXC-AS3	ENSG00000251151	o	30286788	stomach;	tvp	2	CLC2lit		stomach;
LINC00852	ENSG00000231177	o	30519313	lung;	t	2	CLC2lit		lung;
MAPKAPK5-AS1	ENSG00000234608	o	30343528	colon;	tp	2	CLC2lit		colon;
TMEM75	ENSG00000280055	o	29964097	colon;	tvpm	2	CLC2lit	Guo2016-01;Rangel2016-01;Kodama2016-02;Koso2012-01;	colon;blood;breast;liver;neuroepithelial;	NotDetermined	15:62037986-62378096;15:62037987-62250975;	chr8:127794497-128222804;chr8:127794498-128084689;
LOC284454	ENSG00000267519	ot	30380023;29227193;	nasopharyngeal;breast;	tvp	2	CLC2lit		nasopharyngeal;breast;
ZFPM2-AS1	ENSG00000251003	o	29985481	stomach;	tvp	2	CLC2lit		stomach;
TNRC6C-AS1	ENSG00000204282	o	29893424	thyroid;	tv	2	CLC2lit		thyroid;
TPTE2P1	ENSG00000253771	o	30382596	colon;	tvp	2	CLC2lit		colon;
RP11-115N4.1	ENSG00000243144	t	30417392	breast;	tv	2	CLC2lit		breast;
SCARNA2	ENSG00000278249	o	30443961	colon;	tp	2	CLC2lit		colon;
CARMN	ENSG00000249669	t	30471109	urothelial;	tvpm	2	CLC2lit	Guo2016-01;	urothelial;blood;	NotDetermined	18:61639653-61647485;18:61645878-61665538;	chr5:149431093-149440245;chr5:149406835-149432833
LINC00844	ENSG00000237949	t	30115758	prostate;	tp	2	CLC2lit		prostate;
B4GALT1-AS1	ENSG00000233554	o	30182452	bone;	t	2	CLC2lit		bone;
TTTY15	ENSG00000233864	o	30527798	prostate;	tv	2	CLC2lit		prostate;
SAP30L-AS1	ENSG00000245275	o	30599235	prostate;	tvp	2	CLC2lit		prostate;
NR2F2-AS1	ENSG00000247809	o	30592135	lung;	tvp	2	CLC2lit		lung;
FAM201A	ENSG00000204860	o	30574162	esophageal;	tvp	2	CLC2lit		esophageal;
GIHCG	ENSG00000257698	o	30556850;29953645;	ovarian;tongue;	tp	2	CLC2lit		ovarian;tongue;
A1BG-AS1	ENSG00000268895	t	30556161	liver;	tp	2	CLC2lit		liver;
B3GALT5-AS1	ENSG00000184809	o	30530918	colon;	tvp	2	CLC2lit		colon;
HOXD-AS2	ENSG00000237380	o	30485495	neuroepithelial;	tvp	2	CLC2lit		neuroepithelial;
GAS8-AS1	ENSG00000221819	t	29327301;30228180	thyroid;liver;	tp	2	CLC2lit		thyroid;liver;
TMPO-AS1	ENSG00000257167	o	30105831	prostate;	tp	2	CLC2lit		prostate;
LINC00472	ENSG00000233237	t	30175664;30522853	lung;liver;	tpm	2	CLC2lit	Rahrmann2013-01;	lung;liver;neuroepithelial;blood;	NotDetermined	1:23272269-23272339;1:23291701-23291784;	chr6:71403550-71403621;chr6:71376954-71377038;
PICSAR	ENSG00000275874	o	27049681;30429154;	skin	t	2	CLC2lit		skin
DDN-AS1	ENSG00000257913	o	30582201	cervical;	tp	2	CLC2lit		cervical;
LINC00324	ENSG00000178977	o	30556874	lung;	tp	2	CLC2lit		lung;
JPX	ENSG00000225470	o	30556851	ovarian;	tp	2	CLC2lit		ovarian;
BNC2-AS1	ENSG00000234779	o	30549996	stomach;	t	2	CLC2lit		stomach;
LINC01503	ENSG00000233901	o	30542444;29454790;	colon;esophageal;	tv	2	CLC2lit		colon;esophageal;
HOXC13-AS	ENSG00000249641	o	30536950	nasopharyngeal;	tp	2	CLC2lit		nasopharyngeal;
LINC00165	ENSG00000261706	o	30448060	stomach;	tp	2	CLC2lit		stomach;
DSCAM-AS1	ENSG00000235123	o	30430768	breast;	tp	2	CLC2lit		breast;
CA3-AS1	ENSG00000253549	t	30415006	colon;	t	2	CLC2lit		colon;
GACAT1	ENSG00000232991	o	30405842	stomach;	t	2	CLC2lit		stomach;
LINC01384	ENSG00000237396	t	30402846	esophageal;	tp	2	CLC2lit		esophageal;
HOXB-AS3	ENSG00000233101	o	30402841	liver;	t	2	CLC2lit		liver;
LINC02487	ENSG00000203688	t	30364063	oral	tp	2	CLC2lit		oral
LINC02231	ENSG00000248995	t	28157654	esophageal;	tp	2	CLC2lit		esophageal;
RP13-650J16.1	ENSG00000264569	o	30279207	prostate;	t	2	CLC2lit		prostate;
LOXL1-AS1	ENSG00000261801	o	30278884;30050750;29678575;	prostate;neuroepithelial;	t	2	CLC2lit		prostate;neuroepithelial;
NKX2-1-AS1	ENSG00000253563	o	30258080	lung;	t	2	CLC2lit		lung;
MIF-AS1	ENSG00000218537	o	30238562	stomach;	t	2	CLC2lit		stomach;
DLG1-AS1	ENSG00000227375	o	30231238	cervical;	t	2	CLC2lit		cervical;
EZR-AS1	ENSG00000233893	o	30186463;29253179;	breast;esophageal;	t	2	CLC2lit		breast;esophageal;
CALML3-AS1	ENSG00000205488	o	30177388	urothelial;	tp	2	CLC2lit		urothelial;
NAP1L6	ENSG00000204118	o	30154665	prostate;	tp	2	CLC2lit		prostate;
SNHG4	ENSG00000281398	o	30152090	bone;	tp	2	CLC2lit		bone;
RAB11B-AS1	ENSG00000269386	t	30139005	bone;	tv	2	CLC2lit		bone;
LINC01852	ENSG00000236914	t	30138664	stomach;	t	2	CLC2lit		stomach;
HOXA10‑AS	ENSG00000253187	o	30132568	neuroepithelial;	t	2	CLC2lit		neuroepithelial;
LINC01260	ENSG00000283440	t	30071522	neuroepithelial;	t	2	CLC2lit		neuroepithelial;
PROX1-AS1	ENSG00000230461	o	30061172	thyroid;	t	2	CLC2lit		thyroid;
LOC101930370	ENSG00000245213	o	30041193	breast;	t	2	CLC2lit		breast;
KCNK15-AS1	ENSG00000244558	t	30032148	pancreas;	t	2	CLC2lit		pancreas;
OGFRP1	ENSG00000182057	o	29997441;30274775;	liver;lung;	t	2	CLC2lit		liver;lung;
LINC01612	ENSG00000250266	t	29991048	stomach;	t	2	CLC2lit		stomach;
LINC00222	ENSG00000203801	t	29990868	lung;	t	2	CLC2lit		lung;
ITGB2-AS1	ENSG00000227039	o	29941860	breast;	t	2	CLC2lit		breast;
LINC01561	ENSG00000177234	o	29890225	breast;	t	2	CLC2lit		breast;
LINC00599	ENSG00000253230	o	29887969	prostate;	tp	2	CLC2lit		prostate;
TRERNA1	ENSG00000231265	o	29845218	stomach;	t	2	CLC2lit		stomach;
LINC01121	ENSG00000205054	o	29843149	pancreas;	t	2	CLC2lit		pancreas;
LOC105376609	ENSG00000254489	t	29783666	thyroid;	t	2	CLC2lit		thyroid;
LINC01703	ENSG00000225518	o	29776974	liver;	tp	2	CLC2lit		liver;
SIRLNT	ENSG00000253802	o	29752439	breast;	tp	2	CLC2lit		breast;
VIM-AS1	ENSG00000229124	o	29656793	colon;	t	2	CLC2lit		colon;
LINC01510	ENSG00000231210	o	29581707	colon;	tp	2	CLC2lit		colon;
LINC01614	ENSG00000230838	o	29565488	colon;	tp	2	CLC2lit		colon;
DLEU7-AS1	ENSG00000237152	o	29364477	colon;	tp	2	CLC2lit		colon;
LINC02159	ENSG00000253417	t	29098557	colon;	tp	2	CLC2lit		colon;
LINC00539	ENSG00000224429	t	29050940	colon;	tp	2	CLC2lit		colon;
LINC00470	ENSG00000132204	o	29866190	neuroepithelial;	tv	2	CLC2lit		neuroepithelial;
BISPR	ENSG00000282851	o	29856242	thyroid;	tv	2	CLC2lit		thyroid;
GUARDIN	ENSG00000234546	o	29593331	lung;colon;bone	tv	2	CLC2lit		lung;colon;bone
LINC01116	ENSG00000163364	o	30378143	breast;	t	2	CLC2lit		breast;
LINC00662	ENSG00000261824	o	30256974	lung;	t	2	CLC2lit		lung;
MYCNOS-01	ENSG00000233718	o	29466962	neuroepithelial;	t	2	CLC2lit		neuroepithelial;
PDCD4-AS1	ENSG00000203497	t	30496290	breast;	t	2	CLC2lit		breast;
ARAP1-AS1	ENSG00000256007	t	30404578	urothelial;	t	2	CLC2lit		urothelial;
PCAT19	ENSG00000267107	o	30033362	prostate;	g	2	CLC2lit		prostate;
lncGPR107	ENSG00000196979	o	29925408	liver;	tv	2	CLC2lit		liver;
LOC105372429	ENSG00000268186	o	29881308	lung;	g	2	CLC2lit		lung;
MAPK6-DT	ENSG00000259438	o	29764463	liver;	tv	2	CLC2lit		liver;
LINC00554	ENSG00000260738	o	29588366	liver;	tv	2	CLC2lit		liver;
Linc00210	ENSG00000231814	o	29540185	liver;	tv	2	CLC2lit		liver;
BAALC-AS1	ENSG00000247081	o	29535420	liver;	tv	2	CLC2lit		liver;
IFNG-AS1	ENSG00000255733	o	30322807	pituitary;	t	2	CLC2lit		pituitary;
LINC01446	ENSG00000205628	o	30029885	neuroepithelial;	tvp	2	CLC2lit		neuroepithelial;
RN7SK	ENSG00000283293	t	25492483	kidney;	t	2	CLC2lit		kidney;
LINC00970	ENSG00000203601	t	27445486	lung;	t	2	CLC2lit		lung;
LOC100507477	ENSG00000236013	n/a			m	2	CLC2mut	Guo2016-01	blood;	NotDetermined	10:16906427-17095807;	chr6:139991318-140145445;
CEP83-DT	ENSG00000278916	n/a			m	2	CLC2mut	Guo2016-01	blood;	NotDetermined	10:94673493-94688613;	chr12:94459992-94475113			chr12	94306449	94459988
AC015936.2	ENSG00000267788	n/a			m	2	CLC2mut	Guo2016-01	blood;	NotDetermined	11:102958300-102964387	chr17:44981085-44989345
SOX9-AS1	ENSG00000234899	n/a			m	2	CLC2mut	March2011-01	colon;	NotDetermined	11:112819693-112945674	chr17:72159921-72295757			chr17	72323123	72640472
AC110285.6	ENSG00000275966	n/a			m	2	CLC2mut	Guo2016-01	blood;	NotDetermined	11:120185400-120189852	chr17:81341138-81345952
AC003101.1	ENSG00000228768	n/a			m	2	CLC2mut	Bard-Chapeau2014-01	liver;	NotDetermined	11:79726399-79726511	chr17:31575409-31575521
AC011921.1	ENSG00000259349	n/a			m	2	CLC2mut	Bard-Chapeau2014-01;Guo2016-01;	liver;blood;	NotDetermined	11:85235165-85238303;11:85235171-85238304;	chr17:60526270-60528294;chr17:60526278-60528294;
TSPOAP1-AS1	ENSG00000265148	n/a			m	2	CLC2mut	Guo2016-01	blood;	NotDetermined	11:87756864-87756927	chr17:58331242-58331306
AC004687.1	ENSG00000265206	n/a			m	2	CLC2mut	Guo2016-01	blood;	NotDetermined	11:87756864-87756927	chr17:58331242-58331306
AL512791.2	ENSG00000275198	n/a			m	2	CLC2mut	Guo2016-01	blood;	NotDetermined	12:100187968-100193540	chr14:90383668-90389700
MEG8	ENSG00000225746	n/a			m	2	CLC2mut	Kodama2016-01;Bard-Chapeau2014-01;	liver;	NotDetermined	12:109603940-109661716;12:109603944-109661709;12:109611499-109611595;12:109611500-109611595;12:109611822-109611941;12:109618257-109618336;12:109618258-109618336;12:109636012-109636080 ;12:109649617-109649687;	chr14:100894873-100950989;chr14:100894877-100950989;chr14:100903326-100903372;chr14:100903327-100903372;chr14:100903596-100903724;chr14:100911137-100911217;chr14:100911138-100911217;chr14:100939555-100939626;chr14:100949832-100949903;
AL117190.1	ENSG00000258399	n/a			m	2	CLC2mut	Kodama2016-01;Bard-Chapeau2014-01;	liver;	NotDetermined	12:109603940-109661716;12:109603944-109661709;12:109611499-109611595;12:109611500-109611595;12:109611822-109611941;12:109618257-109618336;12:109618258-109618336;12:109636012-109636080;	chr14:100894873-100950989;chr14:100894877-100950989;chr14:100903326-100903372;chr14:100903327-100903372;chr14:100903596-100903724;chr14:100911137-100911217;chr14:100911138-100911217;chr14:100939555-100939626
MEG9	ENSG00000223403	n/a			m	2	CLC2mut	Genovesi2013-01;	neuroepithelial;	NotDetermined	12:109734980-109749457	chr14:101055496-101072936
LINC00570	ENSG00000224177	n/a			m	2	CLC2mut	Perna2015-02;	skin;	NotDetermined	12:16853387-16853387	chr2:11394362-11394363
AL132639.3	ENSG00000259083	n/a			m	2	CLC2mut	Bard-Chapeau2014-01;	liver;	NotDetermined	12:59066835-59066835	chr14:39175113-39175114
LINC01588	ENSG00000214900	n/a			m	2	CLC2mut	Guo2016-01	blood;	NotDetermined	12:69464787-69475550	chr14:49989620-50002012
LINC02525	ENSG00000230269	n/a			m	2	CLC2mut	Guo2016-01	blood;	NotDetermined	13:34084155-34113272	chr6:3176256-3210044
LINC02603	ENSG00000230262	n/a			m	2	CLC2mut	Morris2016-01;Takeda2015-02;Bard-Chapeau2014-01;Guo2016-01;Kodama2016-01;Rahrmann2013-01;Rahrmann2013-02;	colon;liver;blood;neuroepithelial;	NotDetermined	13:48534231-48551231;13:48534750-48540600 ;13:48536011-48536114	chr9:94157988-94180147;chr9:94173315-94180147;chr9:94178822-94178929;
AL158152.1	ENSG00000269929	n/a			m	2	CLC2mut	Morris2016-01;Takeda2015-02;	colon;	NotDetermined	13:48534231-48551231;13:48534750-48540600 ;	chr9:94157988-94180147;chr9:94173315-94180147
AL158152.2	ENSG00000269946	n/a			m	2	CLC2mut	Morris2016-01;Takeda2015-02;Bard-Chapeau2014-01;Guo2016-01; Kodama2016-01;Rahrmann2013-01;Rahrmann2013-02;	colon;liver;blood;neuroepithelial;	NotDetermined	13:48534231-48551231;13:48534750-48540600 ;13:48536011-48536114;13:48538178-48538272;13:48538179-48538272;	chr9:94157988-94180147;chr9:94173315-94180147;chr9:94178822-94178929;chr9:94175949-94176044;chr9:94175949-94176043;
AL158071.1	ENSG00000229694	n/a			m	2	CLC2mut	March2011-01	colon;	NotDetermined	13:52679446-52814174	chr9:90969084-91182806
AL158071.2	ENSG00000230537	n/a			m	2	CLC2mut	March2011-01	colon;	NotDetermined	13:52679446-52814174	chr9:90969084-91182806
LINC00484	ENSG00000235641	n/a			m	2	CLC2mut	March2011-01	colon;	NotDetermined	13:52679446-52814174	chr9:90969084-91182806
AL158071.3	ENSG00000237422	n/a			m	2	CLC2mut	March2011-01	colon;	NotDetermined	13:52679446-52814174	chr9:90969084-91182806
AL355607.2	ENSG00000260454	n/a			m	2	CLC2mut	March2011-01	colon;	NotDetermined	13:52679446-52814174	chr9:90969084-91182806
LOC105379057	ENSG00000250320	n/a			m	2	CLC2mut	Rad2015-01	pancreas;	NotDetermined	13:88798909-88814909	chr5:84390316-84404482
MIR17HG	ENSG00000215417	o	27980086	cervical;	mc	2	CLC2mut	Rad2015-01;Rahrmann2013-02;	pancreas;neuroepithelial;cervical;	NotDetermined	14:115029757-115055757;14:115042879-115046727 ;14:115043671-115043754;14:115043851-115043946;14:115044000-115044081;14:115044157-115044263;14:115044305-115044391;14:115044427-115044506;	chr13:91328109-91363768;chr13:91349692-91354592;chr13:91350604-91350688;chr13:91350739-91350835;chr13:91350890-91350972;chr13:91351045-91351152;chr13:91351191-91351278;chr13:91351313-91351391;
SMIM2-AS1	ENSG00000227258	n/a			m	2	CLC2mut	Giotopoulos2016-01	blood;	NotDetermined	14:76622706-76692822	chr13:44238670-44307424
AL589745.1	ENSG00000230731	n/a			m	2	CLC2mut	Giotopoulos2016-01	blood;	NotDetermined	14:76622706-76692822	chr13:44238670-44307424
AC023509.4	ENSG00000270175	n/a			m	2	CLC2mut	PerezMancera2012-02	pancreas;	NotDetermined	15:102517584-102517584	chr12:53500255-53500256
AC025754.2	ENSG00000271874	n/a			m	2	CLC2mut	Guo2016-01	blood;	NotDetermined	15:10714836-10790123	chr5:34582996-34656175
AZIN1-AS1	ENSG00000253320	n/a			m	2	CLC2mut	Guo2016-01	blood;	NotDetermined	15:38549344-38594934	chr8:102903093-102946295
Z93241.1	ENSG00000270022	n/a			m	2	CLC2mut	Bard-Chapeau2014-01	liver;	NotDetermined	15:83149644-83149794	chr22:42615243-42615393
MIRLET7BHG	ENSG00000197182	n/a			m	2	CLC2mut	Morris2016-01;Takeda2015-03;PerezMancera2012-02;Bard-Chapeau2014-01;5:85706602-85706697;Guo2016-01;Kodama2016-01;	colon;pancreas;liver;blood;	NotDetermined	15:85661770-85713770;15:85679781-85692860;15:85684552-85684552;15:85707318-85707402;15:85707319-85707403;	chr22:46062246-46118691;chr22:46080684-46097141;chr22:46085343-46085344;chr22:46113683-46113768;chr22:46113684-46113769;
AL121672.2	ENSG00000235159	n/a			m	2	CLC2mut	Morris2016-01	colon;	NotDetermined	15:85661770-85713770	chr22:46062246-46118691
AC008124.1	ENSG00000273015	n/a			m	2	CLC2mut	Takeda2015-01	colon	NotDetermined	15:96275923-96280294	chr12:45717417-45721442
AC000095.13/DGCR5	ENSG00000283406	n/a			m	2	CLC2mut	Guo2016-01	blood	NotDetermined	16:17833119-17835019	chr22:19029031-19031244
LINC02028	ENSG00000230102	n/a			m	2	CLC2mut	VanderWeyden2011-01	blood	NotDetermined	16:29977595-29977595	chr3:194035428-194035429
LINC00636	ENSG00000240423	n/a			m	2	CLC2mut	Guo2016-01	blood	NotDetermined	16:50019658-50072852	chr3:107900593-107949182
AJ009632.2	ENSG00000229425	n/a			m	2	CLC2mut	Guo2016-01	blood	NotDetermined	16:76819583-77010897	chr21:15500765-15726671
MIR155HG	ENSG00000234883	n/a			m	2	CLC2mut	Guo2016-01	blood	NotDetermined	16:84714140-84714204	chr21:25573979-25574044
LINC01700	ENSG00000232837	n/a			m	2	CLC2mut	Guo2016-01	blood	NotDetermined	16:95831123-95929077	chr21:38970530-39092479
AF064858.1	ENSG00000235888	n/a			m	2	CLC2mut	Guo2016-01	blood	NotDetermined	16:95831123-95929077	chr21:38970530-39092479
AF064858.2	ENSG00000237609	n/a			m	2	CLC2mut	Guo2016-01	blood	NotDetermined	16:95831123-95929077	chr21:38970530-39092479
AF064858.3	ENSG00000237721	n/a			m	2	CLC2mut	Guo2016-01	blood	NotDetermined	16:95831123-95929077	chr21:38970530-39092479
LINC00243	ENSG00000214894	n/a			m	2	CLC2mut	March2011-01	colon	NotDetermined	17:35737032-35801065	chr6:30772955-30819845
HCG20	ENSG00000228022	n/a			m	2	CLC2mut	March2011-01;Guo2016-01	colon;blood;	NotDetermined	17:35737032-35801065;17:35772450-35780687	chr6:30772955-30819845;chr6:30781445-30787919;
AC010754.1	ENSG00000265752	n/a			m	2	CLC2mut	Chen2017-01	breast	NotDetermined	18:12585933-12597451	chr18:23957387-23965477
AC016866.1	ENSG00000264269	n/a			m	2	CLC2mut	Guo2016-01	blood	NotDetermined	18:75288655-75297329	chr18:49026937-49040400
AP003721.2	ENSG00000256733	n/a			m	2	CLC2mut	Guo2016-01	blood	NotDetermined	19:10740947-10786043	chr11:61030085-61092355
ENTPD1-AS1	ENSG00000226688	n/a			m	2	CLC2mut	Guo2016-01	blood	NotDetermined	19:40868386-40874071	chr10:96087173-96091692
AL353719.1	ENSG00000260475	n/a			m	2	CLC2mut	Guo2016-01	blood	NotDetermined	19:43675178-43677170	chr10:99620768-99626203
ADD3-AS1	ENSG00000203876	n/a			m	2	CLC2mut	Guo2016-01	blood	NotDetermined	19:53076218-53084392	chr10:109957102-109964072
AL158212.1	ENSG00000225292	n/a			m	2	CLC2mut	Guo2016-01	blood	NotDetermined	19:55640589-55702204	chr10:112833615-112900519	chr10	112446998	112818744	ENSG00000151532.13;
AL354863.1	ENSG00000238276	n/a			m	2	CLC2mut	Guo2016-01	blood	NotDetermined	19:60144675-60162591	chr10:118241581-118261057
MIR194-2HG	ENSG00000229719	n/a			m	2	CLC2mut	Guo2016-01	blood	NotDetermined	19:6264643-6264728	chr11:64891354-64891441
AC017074.1	ENSG00000227359	n/a			m	2	CLC2mut	Giotopoulos2016-02	blood	NotDetermined	1:125603828-125636269	chr2:113678529-113703644
AL596218.1	ENSG00000237074	n/a			m	2	CLC2mut	Collier2005-01	sarcoma	NotDetermined	1:130489429-130512289	chr1:207287379-207298556
LINC00862	ENSG00000203721	n/a			m	2	CLC2mut	Kodama2016-02	liver	NotDetermined	1:136670769-136690804	chr1:200351290-200369114
AC104461.1	ENSG00000230623	n/a			m	2	CLC2mut	Kodama2016-02	liver	NotDetermined	1:136670769-136690804	chr1:200351290-200369114
MIR181A1HG	ENSG00000229989	n/a			m	2	CLC2mut	Guo2016-01;Rahrmann2013-01	blood;neuroepithelial;	NotDetermined	1:137966455-137966541	chr1:198859056-198859143
MIR29B2CHG	ENSG00000203709	n/a			m	2	CLC2mut	Been2014-01	blood	Gain	1:194982400-195032400	chr1:207807893-207862666
AC087473.1	ENSG00000259380	n/a			m	2	CLC2mut	March2011-01	colon	NotDetermined	2:117094032-117108797	chr15:38224819-38242591
AL359091.1	ENSG00000207955	n/a			m	2	CLC2mut	Guo2016-01	blood	NotDetermined	2:29845631-29845727	chr9:128392617-128392714
AP000662.1	ENSG00000254602	n/a			m	2	CLC2mut	Guo2016-01	blood	NotDetermined	2:84741115-84741178	chr11:57641209-57641274
AC087276.2	ENSG00000254907	n/a			m	2	CLC2mut	Bard-Chapeau2014-01	liver	NotDetermined	2:94406706-94411678	chr11:43344578-43358914	chr11	43358932	43494933	ENSG00000052841.14;
AC004704.1	ENSG00000249815	n/a			m	2	CLC2mut	Starr2011-01	colon	NotDetermined	3:127994420-128027117	chr4:112005003-112042952
AL357078.1	ENSG00000231485	n/a			m	2	CLC2mut	Guo2016-01	blood	NotDetermined	4:101353783-101399181	chr1:65064380-65119264	chr1	64833229	64966504	ENSG00000162434.11;
FLJ37453	ENSG00000179743	n/a			m	2	CLC2mut	Guo2016-01	blood	NotDetermined	4:141546189-141547892	chr1:15833740-15835836
AF117829.1	ENSG00000251136	n/a			m	2	CLC2mut	Guo2016-01	blood	NotDetermined	4:16164110-16266225	chr8:89688116-89757549
AC004895.1	ENSG00000231704	n/a			m	2	CLC2mut	Guo2016-01	blood	NotDetermined	5:143758354-143764942	chr7:6078640-6081358
LINC01004	ENSG00000228393	n/a			m	2	CLC2mut	Guo2016-01;Morris2016-01;Kodama2016-01;	blood;colon;liver	NotDetermined	5:23382308-23434269	chr7:104935263-105014015
AC007384.1	ENSG00000237513	n/a			m	2	CLC2mut	Guo2016-01;Morris2016-01;Kodama2016-01;	blood;colon;liver	NotDetermined	5:23382308-23434269	chr7:104935263-105014015
KMT2E-AS1	ENSG00000239569	n/a			m	2	CLC2mut	Guo2016-01;Morris2016-01;Kodama2016-01;	blood;colon;liver	NotDetermined	5:23382308-23434269	chr7:104935263-105014015
LINC02473	ENSG00000261121	n/a			m	2	CLC2mut	Kodama2016-01	liver	NotDetermined	5:52190672-52279034	chr4:24584714-24699147
AC087241.1	ENSG00000250166	n/a			m	2	CLC2mut	Rad2015-01	pancreas	NotDetermined	6:143143449-143159449	chr12:22588055-22610071
AC087241.3	ENSG00000257023	n/a			m	2	CLC2mut	Rad2015-01	pancreas	NotDetermined	6:143143449-143159449	chr12:22588055-22610071
AC084819.1	ENSG00000256923	n/a			m	2	CLC2mut	Guo2016-01	blood	NotDetermined	6:143245888-143297272	chr12:22738355-22809538
AC084816.1	ENSG00000256995	n/a			m	2	CLC2mut	Guo2016-01	blood	NotDetermined	6:143245888-143297272	chr12:22738355-22809538
LINC00513	ENSG00000233559	n/a			m	2	CLC2mut	Bard-Chapeau2014-01;Rad2015-01;	liver;pancreas;	NotDetermined	6:31062660-31062747;6:31063022-31063093;6:31077120-31093120;	chr7:130876734-130876822;chr7:130877463-130877535;chr7:130899064-130918550;
AC016831.6	ENSG00000285106	o	27980086		mc	2	CLC2mut	Bard-Chapeau2014-01;Rad2015-01;	liver;pancreas;neuroepithelial;	NotDetermined	6:31062660-31062747;6:31063022-31063093;6:31077120-31093120;	chr7:130876734-130876822;chr7:130877463-130877535;chr7:130899064-130918550;
AC005091.1	ENSG00000229893	n/a			m	2	CLC2mut	Takeda2015-03	colon	NotDetermined	6:52648531-52707460	chr7:27674792-27734318
AC092287.1	ENSG00000260352	n/a			m	2	CLC2mut	Guo2016-01;Kodama2016-01;Bard-Chapeau2014-01;	blood;liver;	NotDetermined	7:118243865-118245551	chr16:18926533-18928127
AP000439.1	ENSG00000255606	n/a			m	2	CLC2mut	VanderWeyden2013-01	blood	NotDetermined	7:145003977-145082245	chr11:69373974-69484234
AP000439.2	ENSG00000255774	n/a			m	2	CLC2mut	VanderWeyden2013-01	blood	NotDetermined	7:145003977-145082245	chr11:69373974-69484234
AP000439.3	ENSG00000255980	n/a			m	2	CLC2mut	VanderWeyden2013-01	blood	NotDetermined	7:145003977-145082245	chr11:69373974-69484234
AP005233.1	ENSG00000259854	n/a			m	2	CLC2mut	VanderWeyden2013-01	blood	NotDetermined	7:145003977-145082245	chr11:69373974-69484234
AP000439.4	ENSG00000261347	n/a			m	2	CLC2mut	VanderWeyden2013-01	blood	NotDetermined	7:145003977-145082245	chr11:69373974-69484234
LINC01488	ENSG00000285094	n/a			m	2	CLC2mut	VanderWeyden2013-01	blood	NotDetermined	7:145003977-145082245	chr11:69373974-69484234
AC008794.1	ENSG00000267407	n/a			m	2	CLC2mut	March2011-01	colon	NotDetermined	7:36465514-36600907	chr19:31428031-31586528
AC008794.2	ENSG00000267599	n/a			m	2	CLC2mut	March2011-01	colon	NotDetermined	7:36465514-36600907	chr19:31428031-31586528
AC036108.1	ENSG00000259475	n/a			m	2	CLC2mut	Guo2016-01	blood	NotDetermined	7:67784538-67804139	chr15:99058672-99080752
RAB30-AS1	ENSG00000246067	n/a			m	2	CLC2mut	Bard-Chapeau2014-01	liver	NotDetermined	7:92738747-92738747	chr11:83078239-83078240
AP001767.3	ENSG00000255503	n/a			m	2	CLC2mut	Bard-Chapeau2014-01	liver	NotDetermined	7:92738747-92738747	chr11:83078239-83078240
AL360294.1	ENSG00000279261	n/a			m	2	CLC2mut	March2011-01	colon	NotDetermined	8:126683408-126780188	chr1:234745368-234878276
AC084026.1	ENSG00000253182	n/a			m	2	CLC2mut	Guo2016-01	blood	NotDetermined	8:34589420-34640316	chr8:29547348-29594479
AC084026.3	ENSG00000280147	n/a			m	2	CLC2mut	Guo2016-01	blood	NotDetermined	8:34589420-34640316	chr8:29547348-29594479
AC103957.1	ENSG00000253505	n/a			m	2	CLC2mut	Rad2015-01	pancreas	NotDetermined	8:36026467-36078467	chr8:8414097-8486089
AC103957.2	ENSG00000254153	n/a			m	2	CLC2mut	Rad2015-01	pancreas	NotDetermined	8:36026467-36078467	chr8:8414097-8486089
LINC02427	ENSG00000271538	n/a			m	2	CLC2mut	Guo2016-01;Kodama2016-01;	blood;liver;	NotDetermined	8:46668808-46739515	chr4:184474795-184572211
AC099343.3	ENSG00000271646	n/a			m	2	CLC2mut	Guo2016-01;Kodama2016-01;	blood;liver;	NotDetermined	8:46668808-46739515	chr4:184474795-184572211
AC097103.2	ENSG00000248932	n/a			m	2	CLC2mut	Bard-Chapeau2014-01	liver	NotDetermined	9:98562459-98563611	chr3:139389766-139391510
EPB41L4A−AS1	ENSG00000224032	o	27980086		c	2	CLC2crispr		neuroepithelial;blood;
AP005717.1	ENSG00000245330	o	27980086		c	2	CLC2crispr		cervical;
LAMTOR5−AS1	ENSG00000224699	o	27980086		c	2	CLC2crispr		cervical;
LINC00263	ENSG00000235823	o	27980086		c	2	CLC2crispr		neuroepithelial;
LINC00680	ENSG00000215190	o	27980086		c	2	CLC2crispr		neuroepithelial;
LINC00909	ENSG00000264247	ot	27980086		c	2	CLC2crispr		neuroepithelial;blood;
LINC00910	ENSG00000188825	o	27980086		c	2	CLC2crispr		blood;
MIR210HG	ENSG00000247095	o	27980086		c	2	CLC2crispr		neuroepithelial;
SLC12A9-AS1	ENSG00000236305	t	27980086		c	2	CLC2crispr		neuroepithelial;
SNHG30	ENSG00000267321	o	27980086		c	2	CLC2crispr		neuroepithelial;cervical
LINC01140	ENSG00000267272	o	27980086		c	2	CLC2crispr		blood;
GPRC5D-AS1	ENSG00000247498	o	27980086		c	2	CLC2crispr		blood;
POC1B-AS1	ENSG00000270344	o	27980086		c	2	CLC2crispr		neuroepithelial;
TRAM2−AS1	ENSG00000225791	o	27980086		c	2	CLC2crispr		neuroepithelial;
XLOC_017263	ENSG00000259367	o	27980086		c	2	CLC2crispr		cervical;
